# Supplementary material for: Attitudes towards Interprofessional education in the medical curriculum: a systematic review of the literature
Source: BMC Med Educ. 2020 Aug 6;20:254. doi: 10.1186/s12909-020-02176-4 (PMC7410157; doi:10.1186/s12909-020-02176-4)
Supplement: Supplementary file 3 — Additional file 3. Table 3: Original RIPLS scores for Chua et al., Paige et al., Systma et al. and Sheu et al. [file 12909_2020_2176_MOESM3_ESM.xls]

## Sheet: Tabelle1
		meanbefore	sdbefore	meanafter	sdafter	n	Comment
Chua et al	1	4.36	0.49	4.57	0.57	281
	2	4.53	0.53	4.65	0.56	281
	3	4.6	0.51	4.67	0.54	281
	4	4.37	0.55	4.56	0.61	281
	5	4.6	0.51	4.73	0.52	281
	6	4.4	0.53	4.65	0.55	281
	7	4.44	0.58	4.53	0.6	281
	8	4.46	0.6	4.59	0.56	281
	9	4.2	0.61	4.58	0.58	281
	10	4.38	0.57	4.59	0.55	281
	11	4.38	0.56	4.6	0.6	281
	12	4.27	0.6	4.59	0.57	281
	13	4.36	0.65	4.6	0.57	281
	14	4.57	0.81	4.72	0.74	281	reverse scored
	15	4.53	0.77	4.7	0.7	281	reverse scored
	16	4.35	0.94	4.55	0.79	281	reverse scored
	17	3.67	1.05	4.09	0.96	281	reverse scored
	18	3.56	0.87	3.92	0.83	281	reverse scored
	19	3.52	1.09	3.65	1.12	281	reverse scored
Paige et al
	1	4.57	0.54	4.77	0.43	149
	2						Item missing
	3	4.64	0.51	4.79	0.41	149
	4	4.44	0.68	4.73	0.53	149
	5	4.68	0.48	4.79	0.42	149
	6	4.5	0.6	4.77	0.44	148
	7	4.48	0.61	4.77	0.44	149
	8	4.6	0.54	4.78	0.45	149
	9	4.45	0.62	4.76	0.43	148
	10	4.4	0.67	4.56	0.86	149
	11	4.16	0.86	4.61	0.75	148
	12	4.29	0.69	4.7	0.55	149
	13	4.43	0.61	4.73	0.46	146
	14	1.57	0.85	1.41	0.93	149
	15	1.71	0.84	1.48	0.94	149
	16	1.73	0.9	1.61	1.07	148
	17	2.38	1.13	2.4	1.4	147
	18	2.34	1.09	2.29	1.24	148
	19	3.05	1.09	2.78	1.25	149
Sheu et al
	1	4.49	0.44	4.32	0.44	81	Subscale Team
	2
	3
	4
	5
	6
	7
	8
	9
	10	4.31	0.51	4.04	0.56	80	Subscale Identity
	11
	12
	13
	14
	15
	16
	17	2.71	0.61	2.85	0.68	79	Subcale Role
	18
	19
Sytsma et al
	1	4.17	0.95	4.17	0.7	35
	2	4.54	0.56	4.47	0.77	35
	3	4.46	0.85	4.44	0.84	35
	4	4.23	0.81	4.08	0.94	35
	5	4.46	0.66	4.5	0.88	35
	6	4.26	0.82	4.11	0.85	35
	7	4.11	0.96	4.14	0.93	35
	8	4.4	0.74	4.42	0.84	35
	9	4.11	0.9	4.11	0.85	35
	10	4.29	0.71	4.11	0.78	35
	11	3.83	0.95	3.83	0.97	35
	12	3.94	0.84	3.75	0.97	35
	13	4.17	0.79	4	0.86	35
	14	1.97	0.89	1.86	0.99	35
	15	1.97	0.86	2.11	0.98	35
	16	1.77	0.81	1.81	0.82	35
	17	2.17	0.98	2.39	0.87	35
	18	3.03	1.04	2.64	0.93	35
	19	3.29	0.89	3.44	1	35
